# Supplementary material for: Data integration from two microarray platforms identifies bi-allelic genetic inactivation of RIC8A in a breast cancer cell line
Source: BMC Med Genomics. 2009 May 11;2:26. doi: 10.1186/1755-8794-2-26 (PMC2685142; doi:10.1186/1755-8794-2-26)
Supplement: Additional file 1 — DNA sequencing primers. [file 1755-8794-2-26-S1.xls]

## Sheet: Sheet1
RIC8a genomic primers	Primer PCR forward	Primer PCR reverse
G1	5`TGT AAA ACG ACG GCC AGT TCC ACT TCG GCT TTC CC3`	5`CAG GAA ACA GCT ATG ACC ACA CTG CAT CCC AGA CCT G3`
G2	5` TGT AAA ACG ACG GCC AGT CTG CCA TCC GTT CTG AG3`	5` CAG GAA ACA GCT ATG ACC CTT GAG GGA CTC CAG TAC AA3`
G3	5` TGT AAA ACG ACG GCC AGT CAG AGT GTC CGA ATC CTG3`	5` CAG GAA ACA GCT ATG ACC AAT GTT GGA GCT GAG TTG AG3`
G4	5` TGT AAA ACG ACG GCC AGT ATC AGG GAA GTG CTC TTA G3`	5` CAG GAA ACA GCT ATG ACC TGT GCC CTA GTA AGT ACC AT3`
G5	5` TGT AAA ACG ACG GCC AGT AGT GCC TCT CAG ATC AGT C3`	5` CAG GAA ACA GCT ATG ACC CTC TGG ACC ACT CAG TAA AG3`
G6	5` TGT AAA ACG ACG GCC AGT GCC TTC TGC TGA CTA ACT GC3`	5` CAG GAA ACA GCT ATG ACC TCC CAT AGC CTG TGT ACT TG3`
G7	5` TGT AAA ACG ACG GCC AGT CGA GTT CTT GTT TGT CCT G3`	5` CAG GAA ACA GCT ATG ACC GGT ATC CCA GAT AGC ACT TA3`
G8	5` TGT AAA ACG ACG GCC AGT TCA AGC ACC TGT TCC TAA GT3`	5` CAG GAA ACA GCT ATG ACC GTG AGC AAT GCA ACC TAA T3`
G9	5` CAG GAA ACA GCT ATG ACC GTG AGC AAT GCA ACC TAA T3`	5` CAG GAA ACA GCT ATG ACC CTC TGC CAG TGT GCC AAT C3`
G10	5` TGT AAA ACG ACG GCC AGT GCC AAG AGG AAT GTG TTC3`	5` CAG GAA ACA GCT ATG ACC AGA CAA GGT TTT GCT ATG TT3`
	-21 M13 Forward Primer: 5` TGT AAA ACG ACG GCC AGT3`	-21 M13 Reverse Primer: 5` CAG GAA ACA GCT ATG ACC3`
