# Supplementary material for: Data integration from two microarray platforms identifies bi-allelic genetic inactivation of RIC8A in a breast cancer cell line
Source: BMC Med Genomics. 2009 May 11;2:26. doi: 10.1186/1755-8794-2-26 (PMC2685142; doi:10.1186/1755-8794-2-26)
Supplement: Additional file 2 — Pyrosequencing primers. [file 1755-8794-2-26-S2.xls]

## Sheet: Sheet1
RIC8a	Location relative to TSS*	Primer PCR forward	Primer PCR reverse	Pyrosequencing primer	CpGs analysed
				Sequence
	-982 to -720	5’-ATTTGTGGTTTATTTTTAGTATTGT	5’-Biotin-AAAAATCTACTCCTTCCTCATAACC	5'- TGTYGYGTAGATAGTGG	4
				5'- TGTTGGGATTATAGTAGTAT	8
				5'- GTTTGTTTGTTTAGTGTTTA	5
				5'- TTYGAGTYGTTAGTTTTG	17
	-682 to -388	5’-GGTAGGGGTGTTTTTTTTGTTAAGT	5’-Biotin-AACAACCCAATCTAACCTAAACTCA	5'- TTTGTTAAGTGGAGAT	13
				5'- GGGAGAGAGATTGGGA	9
				5'- TTYGGGTATTTGTTAGAA	7
	-89 to 260	5’-GGTTTAGGATTGAAAATTTTTTTT	5’-Biotin-CCCTAACCCAAAAAACCC	5'- GGTGGGGGTTGAGAT	7
				5'- GGTTAGTTYGGTTTAGAG	8
				5'- TTYGAGTYGTTAGTTTTG	17
	487 to 720	5’-GGGTGAGGTAGAGGTTGTGTTAGTA	5’-Biotin-TCAAATCCACAAAAAAATAAAATCC	5'- GTTAGTAAGCGTAGGGG	5
				5'- AGGTTTGGGATGTAGTGT	6
				5'- TGTTTGAGTTAGAGGTTAAT	5
	1135 to 1338	5’-GGTATAGATGTTGGTAGTAGAGGTT	5’-Biotin-AACTCCAATATATCAATTAACAAAC	5'- TTTAGTGGTGAAGTTTATAG	4
				5'- TAYGATGTTTAGTTTTTTGA	5
* Transcription start site
