# Supplementary material for: Data integration from two microarray platforms identifies bi-allelic genetic inactivation of RIC8A in a breast cancer cell line
Source: BMC Med Genomics. 2009 May 11;2:26. doi: 10.1186/1755-8794-2-26 (PMC2685142; doi:10.1186/1755-8794-2-26)
Supplement: Additional file 3 — List of the 51 candidate genes selected for sequencing. [file 1755-8794-2-26-S3.xls]

## Sheet: Sheet1
cell line	hgu133plus2	ensg	ensStart	ensEnd	gene symbol	entrez	chr	start	bt474	mcf7	mda231	mda468	zr751	t47d	hmec	ws1	imr90	cgh	deleted	nOligos	ensgUsed	bt474.clean (signal intensity)	mcf7.clean (signal intensity)	mda468.clean (signal intensity)	mda231.clean (signal intensity)	t47d.clean (signal intensity)	zr751.clean (signal intensity)	hmec.clean (signal intensity)	ws1.clean (signal intensity)	imr90.clean (signal intensity)
bt474	237202_at	ENSG00000130517	18312450	18335428	PGPEP1	54858	chr19	18339141	1.89	0.06	-0.73	-0.53	0.06	-0.21	0.26	-0.16	-0.06	0.53	yes	1	yes	27.1	94.49	96.18	143.06	129.91	115.56	113.05	120.49	211.21
bt474	224707_at	ENSG00000120306	139534920	139603555	ORF1-FL49	84418	chr5	139534913	1.65	0.63	0.08	0.43	0.16	0.29	0.58	-0.39	0.51	1.07	no	3	yes	258.59	698	1605.65	1031.93	2334.07	1240.92	1592.86	985.75	1348.89
bt474	213220_at	---	NA	NA	LOC92482	92482	chr10	112648477	1.84	-0.33	-0.06	-0.14	0.41	0.18	0.26	0.25	0.11	NA	NA	0	no	26.26	854.53	305.69	461.12	433.95	135.02	627.83	517.13	417.72
bt474	228446_at	---	NA	NA	KIAA2026	158358	chr9	5909021	1.92	0.55	-0.64	-0.18	0.57	0.5	-0.55	-0.59	0.56	NA	NA	0	no	17.44	70.92	171.71	97.83	130.19	142.97	243.9	228.04	180.49
mcf7	203249_at	ENSG00000108799	38105820	38150574	EZH1	2145	chr17	38105813	0.26	1.71	0.43	0.53	0.78	0.02	0.88	-0.14	0.88	0.63	yes	2	yes	87.03	26.6	60.47	234.3	178.84	97.03	136.57	171.1	98.06
mcf7	209493_at	ENSG00000133401	31675274	32146795	PDZK3	23037	chr5	31835112	-0.56	4.59	-1.34	0.99	0.04	0.21	0.8	-0.47	-0.33	1.06	no	8	yes	341.82	2.75	189.96	95.85	415.54	417.68	33.46	9.25	3.8
mcf7	210367_s_at	ENSG00000148344	129580164	129594898	PTGES	9536	chr9	129580182	0.68	4.04	0.62	0.17	0.68	0.38	0.1	-0.84	-0.07	1.1	no	1	yes	219.96	32.97	1460.56	2103.7	1126.6	709.43	1249.56	139.82	35.41
mcf7	213118_at	---	NA	NA	---	---	chr12	98929797	0.63	2.15	0.42	-0.07	0.48	0.88	0.96	0.54	0.69	NA	NA	0	no	189.67	92.82	266.29	224.22	342.21	243.58	191.98	275.65	270.73
mcf7	226374_at	---	NA	NA	---	---	chr21	17862389	-1.4	1.67	-1.21	0.27	0.17	0.23	-0.36	0.22	0.25	NA	NA	0	no	1042.6	27.35	1556.06	414.87	583.54	378.78	1049.68	13.71	16.22
mcf7	232819_s_at	---	NA	NA	---	---	chr12	6365266	-1	2.76	0.85	0.15	-0.47	-0.96	-0.54	-0.33	-0.24	NA	NA	0	no	113.92	8.8	47.39	22.41	72.3	54.38	60.69	74.51	78.31
mcf7	232923_at	---	NA	NA	KIAA0819	23289	chr22	16686503	-0.04	1.71	0.09	-0.26	0.98	0.3	-0.24	0.02	-1.32	NA	NA	0	no	63.41	16.28	46.13	62.21	54.6	34.46	53.4	47.12	66.55
mcf7	37831_at	---	NA	NA	SIPA1L3	23094	chr19	43283632	-0.65	2.32	0.34	0.02	-0.02	0.02	0.18	-0.49	0.52	NA	NA	0	no	60.27	11.88	53.29	43.31	30.22	38.76	30.49	35.87	37.63
mda231	211499_s_at	ENSG00000185386	49004600	49011236	MAPK11	5600	chr22	49004600	-1.02	-0.49	1.77	-0.43	-1.07	-0.18	-0.42	-0.64	0.04	0.67	no	1	yes	71.51	59.01	63.06	18.78	59.58	89.42	63.5	61.81	66.92
mda231	218915_at	ENSG00000186575	28324117	28419137	NF2	4771	chr22	28418109	-1.57	-0.46	1.85	0.18	-1.52	-1.58	-0.92	0.21	-0.3	0.73	no	4	yes	256.22	327.74	681.16	37.16	232.2	506.52	814.61	743.29	842.08
mda231	222537_s_at	ENSG00000197622	147837663	147845160	CDC42SE1	56882	chr1	147836532	0.4	0.23	1.64	0.28	0.24	0.86	0.35	0.69	0.65	1.06	no	1	yes	351.67	469.76	158.26	50.78	590.2	790.33	196.32	87.73	96.28
mda231	219429_at	ENSG00000103089	73304359	73366224	FA2H	79152	chr16	73304361	-1.31	0.11	3.08	-0.27	-1.01	0.03	0.21	-0.27	0.41	1.17	yes	3	yes	684	176.78	729.87	6.76	267.62	1359.24	40.56	6.73	3.49
mda231	203256_at	ENSG00000062038	67236240	67290440	CDH3	1001	chr16	67236730	0.02	0.5	1.74	0.52	-0.68	0.45	0.24	-0.76	-0.2	1.18	no	3	yes	476.41	812.71	760.39	39.7	594.49	2002.41	3446.22	18.74	15.72
mda231	214910_s_at	ENSG00000111964	31731650	31733965	APOM	55937	chr6	31728188	0.69	-0.48	2.04	0.38	-0.24	-0.5	-0.32	-0.5	-0.35	3.25	no	1	yes	34.58	40.92	88.31	15.78	121.16	79.01	49.05	60.36	43.66
mda231	1560405_at	---	NA	NA	---	---	chr7	129588528	-0.38	0.1	1.61	0.51	-0.42	-0.16	0.23	0.64	0.65	NA	NA	0	no	67.03	56.93	63.46	24.8	96.95	93.04	57.55	30.08	29.35
mda231	201269_s_at	---	NA	NA	---	---	chr7	44195122	-0.47	0.51	3.3	-2.64	-1.58	-0.45	0.58	-0.03	0.24	NA	NA	0	no	23.14	48.49	36.67	8.19	69.64	66.06	42.46	4.94	23.96
mda231	220887_at	ENSG00000181492	69107236	69107502	C14orf162	56936	chr14	69106341	0.64	-0.19	3.35	0.48	0.07	0.42	0.15	0.14	-0.32	NA	NA	0	yes	21.86	20.06	14.54	5.47	24.47	20.34	13.54	23.54	22.88
mda468	226888_at	ENSG00000169118	62248504	62435273	CSNK1G1	53944	chr15	62244770	-0.57	-0.26	-1.17	1.53	-1.45	-0.72	0.88	0.14	-0.01	0.84	yes	5	yes	136.59	262.94	47.15	123.61	151.96	120.65	298.31	173.81	164.42
mda468	209119_x_at	ENSG00000185551	94674950	94683045	NR2F2	7026	chr15	94675757	-0.47	-0.8	-2.48	1.86	-0.69	0.74	-0.97	-0.66	0.55	0.96	no	2	yes	85.39	1153.59	17.47	283.91	281.54	290.31	273.22	377.24	176.1
mda468	200764_s_at	ENSG00000044115	138117035	138298414	CTNNA1	1495	chr5	138117025	0.19	0.01	-0.02	1.85	0.03	0.12	0.13	-0.03	0.04	1.04	no	4	yes	2529.28	2711.53	614.79	4544.76	2652.98	2323.03	1957.8	2756.82	3820.44
mda468	200765_x_at	ENSG00000044115	138117035	138298414	CTNNA1	1495	chr5	138145509	0.22	0.09	-0.01	2.09	0.09	0.07	0.18	-0.23	0.15	1.04	no	4	yes	3191.51	2769.71	656.7	5254.6	2602.54	2393.53	2439.08	2767.05	3571.95
mda468	210844_x_at	ENSG00000044115	138117035	138298414	CTNNA1	1495	chr5	138117010	0.02	-0.05	0	1.98	0.07	0.13	0.18	-0.13	0.21	1.04	no	4	yes	3090.73	3280.31	686.35	5385.42	2924.92	2564.07	2467.87	3203.4	4005.48
zr751	221647_s_at	ENSG00000177963	198530	205108	RIC8	60626	chr11	198529	-0.47	-0.37	-0.24	0	1.51	-0.44	-0.02	-0.02	0.23	0.42	yes	1	yes	605.62	936.91	1109.44	1628	1300.75	78.89	1386.08	1628.59	1976.74
zr751	206734_at	ENSG00000183340	95763462	95766375	JRKL	8690	chr11	95763512	-0.12	0.47	-0.36	0.66	1.72	0.77	-0.15	-0.53	-0.43	0.54	yes	1	yes	79.97	62.62	295.45	183.98	100.95	16.2	248.43	318.87	242.3
zr751	223128_at	ENSG00000110074	125644251	125653229	H17	55572	chr11	125644264	0.9	-0.05	0.72	0.87	1.5	0.2	0.95	0.29	0.49	0.62	yes	1	yes	422.33	321.84	501.49	226.15	1246.57	67.54	135.37	214.06	202.59
zr751	239897_at	ENSG00000029363	136621419	136652682	BCLAF1	9774	chr6	136620734	0.38	1	0.53	0.11	2.34	0.33	0.44	0.01	0.47	0.7	no	2	yes	52.51	60.75	118.82	55.43	45.49	16.33	57.17	77.08	73.59
zr751	225664_at	ENSG00000111799	75850760	75972290	COL12A1	1303	chr6	75850761	-0.55	0.26	-1.09	0.29	5.16	-0.63	-0.3	-0.21	-0.04	0.79	no	4	yes	604.41	944.98	156.26	478.82	799.75	2.95	1783.67	5793.4	6608.72
zr751	204445_s_at	ENSG00000012779	45189692	45261567	ALOX5	240	chr10	45189669	-0.48	-0.82	0.29	-0.35	1.68	0.1	-0.23	-0.12	-0.22	0.79	no	2	yes	48.8	42.83	43.81	36.65	36.18	15.84	70.3	42.4	23.96
zr751	219491_at	ENSG00000173621	66381549	66384521	LRFN4	78999	chr11	66382714	-0.69	0.61	-1.94	-0.28	1.72	0.65	-0.82	-1.27	-0.53	0.94	no	1	yes	453.63	277	383.22	135.57	308.15	50.76	217.82	282.57	234.74
zr751	227038_at	ENSG00000164023	109103422	109193794	MGC26963	166929	chr4	109191708	0.4	0.76	-0.92	-0.59	1.8	0.63	-1.61	-0.31	-1.36	0.95	no	2	yes	237.96	133.98	328.73	1073.99	244.8	21.4	878.25	325.17	494.58
zr751	218181_s_at	ENSG00000071054	101773061	101966229	MAP4K4	9448	chr2	101967472	-1.62	-0.02	-0.25	-0.38	1.53	-0.62	0.64	-1.53	-0.81	1.02	no	4	yes	238.21	128.28	199.59	1897.34	102.71	44.49	779.44	1190.53	1005.37
zr751	202052_s_at	ENSG00000039560	34692274	34868473	RAI14	26064	chr5	34692274	-0.16	0.77	-0.07	0.02	2.5	0.96	0.01	0.1	0.09	1.07	no	3	yes	237.46	75.26	669.98	1924.61	155.99	17.72	948.64	2820.74	3693.7
zr751	218856_at	ENSG00000146072	47307228	47385639	TNFRSF21	27242	chr6	47307227	0.67	-0.71	-0.52	0.07	1.7	0.44	-0.27	-1.12	-0.8	1.12	no	2	yes	139.02	318.63	1342.29	4838.56	375.35	57.82	3203.24	220.59	1255.97
zr751	219766_at	ENSG00000123810	46552167	46561877	MGC4093	80776	chr19	46552166	-0.05	-0.54	-0.2	0.02	2	0.31	-0.15	0.15	0.09	1.17	no	1	yes	63.8	94.19	73.96	99.91	65.27	14.11	75.36	74.89	69.66
zr751	203684_s_at	ENSG00000171791	58941559	59137489	BCL2	596	chr18	58943925	0.31	-0.93	0	0.66	2.45	0.09	-0.09	0.07	-0.24	1.18	no	3	yes	40.55	31.23	24.55	29.47	58.99	10.57	35.55	23.88	38.2
zr751	216438_s_at	ENSG00000189262 /// ENSG00000188364	NA	NA	TMSB4X /// TMSL3	7114 /// 7117	chr9	128183987	0.08	0.15	0.14	0.01	2.55	0.16	-0.05	0.08	0.01	NA	NA	0	no	10744	8195.07	10318.5	12489.9	10388.1	34.96	9685.69	12638.4	11563.5
zr751	229700_at	---	NA	NA	LOC148203	148203	chr19	21353317	0.58	0.47	0.46	0.59	1.77	0.04	0.42	-0.54	-0.61	NA	NA	0	no	338.71	312.63	226.08	153.5	219.9	48.38	267.56	217.81	172.43
zr751	239046_at	---	NA	NA	---	---	chr2	10025596	-1.54	-0.45	-0.25	0.58	3.83	-0.01	-0.88	0.07	-0.66	NA	NA	0	no	23.94	50.73	22.07	40.2	21.62	5.25	40.65	42.62	66.32
t47d	1555733_s_at	ENSG00000152056	224447231	224527768	AP1S3	130340	chr2	224455398	0.76	0.54	0.49	0.41	0.65	2.25	0.66	0.95	0.67	0.59	yes	3	yes	47.35	76.79	67.39	56.88	12.14	67.47	85.95	44.61	49
t47d	212629_s_at	ENSG00000065243	88862277	89011443	PKN2	5586	chr1	88862277	0.61	0.69	-0.44	0.03	0.15	1.92	0.21	0.91	0.85	0.84	no	4	yes	170.45	131.9	540	209.83	58.62	193.15	472.62	277.76	291.89
t47d	219504_s_at	ENSG00000122484	92476626	92565750	FLJ13150	79871	chr1	92476625	0.5	0.68	0.09	0.68	0.89	2.21	0.54	0.5	0.3	0.92	yes	3	yes	32.86	36.31	54.09	45.37	12.02	34.86	94.73	55.76	52.17
t47d	240357_at	ENSG00000178729	48084327	48144299	FLJ41841	401263	chr6	48142278	-0.6	-0.23	-0.64	0.72	0.45	2.83	-0.17	-0.27	-0.9	0.92	no	1	yes	40.98	39.9	21.79	23.89	8.95	35.42	20.78	40.63	40.95
t47d	212777_at	ENSG00000115904	39124616	39259214	SOS1	6654	chr2	39122573	0.82	0.74	0.57	-0.63	0.87	1.84	0.33	0.27	-0.28	0.97	no	4	yes	36.86	58.05	228.71	55.97	17.42	38.89	52.68	163.56	156.87
t47d	222816_s_at	ENSG00000141664	58342474	58404942	ZCCHC2	54877	chr18	58357921	-0.25	0.01	-0.47	-0.36	-0.71	1.98	-0.58	-0.92	-0.3	1.03	no	1	yes	683.16	334.15	461.98	171.49	63.56	764.29	255.77	104.11	149.63
t47d	212965_at	ENSG00000169635	20096247	20130302	HIC2	23119	chr22	20123917	0.03	0.63	0.56	-0.64	-0.21	2.67	-0.8	-0.89	0.21	1.09	no	1	yes	30.47	18	38.97	21.61	8.35	51.96	17.74	35.98	38.23
t47d	225436_at	---	NA	NA	LOC58489	58489	chr15	78774546	-0.41	-0.37	0.27	0.9	0.46	1.67	-0.07	-1.34	0.13	NA	NA	0	no	461.51	517.19	231.4	606.06	93.84	316.61	215.54	140.46	305.75
t47d	241230_at	---	NA	NA	---	---	chr15	61400630	-0.72	0.34	-0.91	-0.63	0.06	3.72	-0.74	0.12	-0.75	NA	NA	0	no	56.87	29.11	41.36	24.18	4.21	36.18	43.18	22.99	57.22
